# Supplementary material for: Electrothermal Modeling and Analysis of Polypyrrole-Coated Wearable E-Textiles
Source: Materials (Basel). 2021 Jan 24;14(3):550. doi: 10.3390/ma14030550 (PMC7865377; doi:10.3390/ma14030550)
Supplement: Supplementary file 1 [file materials-14-00550-s001.zip]

Archive with 3 entries (2 files):
- supplementary/
- supplementary/materials-1081297-supplementary.docx
- supplementary/Supplementary Materials-Video_S2.mp4
